# Supplementary material for: Changes in the Human Gut Microbiome during Dietary Supplementation with Modified Rice Bran Arabinoxylan Compound
Source: Molecules. 2023 Jul 14;28(14):5400. doi: 10.3390/molecules28145400 (PMC10385627; doi:10.3390/molecules28145400)
Supplement: Supplementary file 1 [file molecules-28-05400-s001.zip]

Archive with 1 entries (1 files):
- molecules-2450332-supplementary.pdf
